# Supplementary material for: Development of a Flavor Ingredient Wheel Linking E-Liquid Additives to the Labeled Flavor of Vaping Products
Source: Toxics. 2024 May 18;12(5):372. doi: 10.3390/toxics12050372 (PMC11125894; doi:10.3390/toxics12050372)
Supplement: Supplementary file 1 [file toxics-12-00372-s001.zip]

Archive with 2 entries (2 files):
- Revised Table 1 with Full Reference Hyperlinks.xlsx
- toxics-2761318-Supplementary file.pdf
